# Supplementary material for: A multimodal atlas for immunotherapeutic targeting of AML surface heterogeneity
Source: iScience. 2026 Mar 11;29(4):115337. doi: 10.1016/j.isci.2026.115337 (PMC13059331; doi:10.1016/j.isci.2026.115337)
Supplement: Document S3. CSV file with patient FAB metadata [file mmc3.csv]

sample_id	patient	patient_manuscript_id	time	source	collection_date	date_of_dx	transplant_date	relapse_date_1	relapse_date_2	dx	fab_classification	npm1	flt3_itd	flt3_tkd	kit	runx1	tp53	asxl1	notes	uhn_ngs	vor_ngs_idt_archer_aml_panel	hct	date_run	cytogenetics	date_of_cytogenetics	blast_percent_vor	cd33_flow_blast	cd123_flow_blast	cll1_flow_blast	emr2_flow_blast	cd33_flow_lsc	cd123_flow_lsc	cll1_flow_lsc	emr2_flow_lsc	lsc_percentage	deletions	initial_tx	response_to_initial_tx	vital_status	date_of_death_or_last_follow_up	sample_viability	estimated_number_of_cells	mean_reads_per_cell	median_genes_per_cell	number_of_reads	valid_barcodes	sequencing_saturation	q30_bases_in_barcode	q30_bases_in_rna_read
Donor_1_Healthy	Donor_1	NA	Healthy	NA	NA	NA	NA	NA	NA	NA	NA	NA	NA	NA	NA	NA	NA	NA	NA	NA	NA	NA	NA	NA	NA	NA	NA	NA	NA	NA	NA	NA	NA	NA	NA	NA	NA	NA	NA	NA	NA	2181	108292	993	236184998	89.7	88.6	94.2	88.7
Donor_2_Healthy	Donor_2	NA	Healthy	NA	NA	NA	NA	NA	NA	NA	NA	NA	NA	NA	NA	NA	NA	NA	NA	NA	NA	NA	NA	NA	NA	NA	NA	NA	NA	NA	NA	NA	NA	NA	NA	NA	NA	NA	NA	NA	NA	3430	88061	777	302047632	89.7	88.6	94.1	88.7
Donor_3_Healthy	Donor_3	NA	Healthy	NA	NA	NA	NA	NA	NA	NA	NA	NA	NA	NA	NA	NA	NA	NA	NA	NA	NA	NA	NA	NA	NA	NA	NA	NA	NA	NA	NA	NA	NA	NA	NA	NA	NA	NA	NA	NA	NA	4097	119095	1328	487934108	91.3	91.6	94.1	89.8
Donor_4_Healthy	Donor_4	NA	Healthy	NA	NA	NA	NA	NA	NA	NA	NA	NA	NA	NA	NA	NA	NA	NA	NA	NA	NA	NA	NA	NA	NA	NA	NA	NA	NA	NA	NA	NA	NA	NA	NA	NA	NA	NA	NA	NA	NA	2848	132389	1355	377044596	89.4	91.5	93.7	89.3
Donor_5_Healthy	Donor_5	NA	Healthy	NA	NA	NA	NA	NA	NA	NA	NA	NA	NA	NA	NA	NA	NA	NA	NA	NA	NA	NA	NA	NA	NA	NA	NA	NA	NA	NA	NA	NA	NA	NA	NA	NA	NA	NA	NA	NA	NA	2906	99450	855	289001683	89.6	89.7	93.6	89.3
Donor_6_Healthy	Donor_6	NA	Healthy	NA	NA	NA	NA	NA	NA	NA	NA	NA	NA	NA	NA	NA	NA	NA	NA	NA	NA	NA	NA	NA	NA	NA	NA	NA	NA	NA	NA	NA	NA	NA	NA	NA	NA	NA	NA	NA	NA	2328	123742	823	288070488	87.5	89.6	93.6	88.3
JD_Healthy_Donor_1_Healthy	JD_Healthy_Donor_1	NA	Healthy	NA	NA	NA	NA	NA	NA	NA	NA	NA	NA	NA	NA	NA	NA	NA	NA	NA	NA	NA	NA	NA	NA	NA	NA	NA	NA	NA	NA	NA	NA	NA	NA	NA	NA	NA	NA	NA	NA	7079	20848	1270	147580496	90.8	68.5	94	92.8
JD_Healthy_Donor_2_Healthy	JD_Healthy_Donor_2	NA	Healthy	NA	NA	NA	NA	NA	NA	NA	NA	NA	NA	NA	NA	NA	NA	NA	NA	NA	NA	NA	NA	NA	NA	NA	NA	NA	NA	NA	NA	NA	NA	NA	NA	NA	NA	NA	NA	NA	NA	4770	49658	1160	236869932	90.9	84	94	93.1
JD_Healthy_Donor_3_Healthy	JD_Healthy_Donor_3	NA	Healthy	NA	NA	NA	NA	NA	NA	NA	NA	NA	NA	NA	NA	NA	NA	NA	NA	NA	NA	NA	NA	NA	NA	NA	NA	NA	NA	NA	NA	NA	NA	NA	NA	NA	NA	NA	NA	NA	NA	3874	56650	1364	219461875	91.3	83.1	94	92.7
JD_Healthy_Donor_4_Healthy	JD_Healthy_Donor_4	NA	Healthy	NA	NA	NA	NA	NA	NA	NA	NA	NA	NA	NA	NA	NA	NA	NA	NA	NA	NA	NA	NA	NA	NA	NA	NA	NA	NA	NA	NA	NA	NA	NA	NA	NA	NA	NA	NA	NA	NA	4274	51146	1364	218596255	90.7	80.5	94	92.4
Patient_26_Diagnosis	Patient_26	P01	Diagnosis	BM	7/1/18	7/1/18	8/1/19	3/1/20	NA	AML with t(8;21)(q22;q22.1);RUNX1-RUNX1T1	NA	Undetectable	Undetectable	Undetectable	Positive	Positive	NA	NA	NA	NA	SF3B1,CEBPA	HCT	2/1/09	47,XY,t(8;21)(q22;q22),+mar[20]	7/1/18	71.4	800.7176898	1228.965009	3276.490563	780.2124109	941.9549843	1348.355558	1944.733387	776.7629248	24.5	NA	3+7	CR	Dead	6/1/20	64.4	8525	31579	998	269208892	89.5	60.7	94.5	88.7
Patient_26_Relapse	Patient_26	P01	Relapse	BM	3/1/20	7/1/18	8/1/19	3/1/20	NA	AML with t(8;21)(q22;q22.1);RUNX1-RUNX1T1	NA	NA	NA	NA	NA	NA	NA	NA	NA	NA	KIT,CEBPA	HCT	2/1/09	NA	NA	52.9	3790.464001	1023.465065	12089.9277	543.603212	1022.826271	1344.906071	2381.79606	1125.224906	27.2	NA	3+7	CR	Dead	6/1/20	90.6	17870	13932	1956	248963176	93.9	32.4	94.4	90.5
Patient_44_Diagnosis	Patient_44	P02	Diagnosis	BM	4/1/12	4/1/12	NA	10/1/12	10/1/12	AML	M1	Positive	Positive	Undetectable	NA	NA	NA	NA	NA	NA	SRSF2,CEBPA	none	NA	46,XY[20]	4/1/12	89.7	3940.968581	998.012407	2350.896755	1385.843841	3999.45824	4165.187764	3029.906122	42780.06089	0.039	NA	3+7	NR	Dead	2/1/16	94.4	8270	26331	2232	217755723	88	64.9	93.9	91.9
Patient_44_Relapse	Patient_44	P02	Relapse	BM	11/1/12	4/1/12	NA	10/1/12	10/1/12	AML	M1	NA	NA	NA	NA	NA	NA	NA	NA	NA	SRSF2,CEBPA	none	NA	NA	NA	33.6	8303.873716	1043.21618	8717.059491	1156.649067	NA	NA	NA	NA	NA	NA	3+7	NR	Dead	2/1/16	84.2	6493	48358	1371	313989169	89.9	74.2	93.8	92.8
Patient_52_Diagnosis	Patient_52	P03	Diagnosis	BM	4/1/17	2/1/17	NA	12/1/20	NA	AML	M5a	Undetectable	Positive	NA	NA	NA	NA	NA	NA	DNMT3A,TET2,SMC1A,CUX1	TET2	none	NA	46,XY[20]	2/1/17	7.29	NA	NA	NA	NA	NA	NA	NA	NA	NA	NA	FLAG-IDA	CR	Dead	8/1/21	76.3	5622	34266	1212	192643856	95	52	94.7	90.8
Patient_52_Relapse	Patient_52	P03	Relapse	BM	12/1/20	2/1/17	NA	12/1/20	NA	AML	M5a	NA	NA	NA	NA	NA	NA	NA	NA	NA	TET2	none	NA	NA	NA	88.5	5486.078764	2183.231421	1040.798022	5240.664829	NA	NA	NA	NA	NA	NA	FLAG-IDA	CR	Dead	8/1/21	95	8679	26739	2751	232065580	93.7	40.9	94.7	87.6
Patient_70_Diagnosis	Patient_70	P04	Diagnosis	BM	7/1/08	7/1/08	NA	6/1/09	NA	AML with mutated NPM1	M5a	Positive	Undetectable	Undetectable	NA	NA	NA	NA	NA	NA	NRAS	none	2/1/13	46,XX[20]	NA	63.3	4438.223175	4359.12147	9721.402612	1683.330272	2311.795392	1842.292949	2115.904781	1780.309239	0.069	NA	3+7	CR	Alive	4/1/23	86.3	3408	41211	1432	140445574	82.4	55.1	93.5	75.5
Patient_70_Relapse	Patient_70	P04	Relapse	BM	6/1/09	7/1/08	NA	6/1/09	NA	AML with mutated NPM1	M5a	NA	NA	NA	NA	NA	NA	NA	NA	NA	NPM1, IDH1,DNMT3A	none	2/1/13	NA	NA	88.4	2153.661006	4258.553245	2804.628007	2419.404082	6491.485331	3762.959664	1456.930975	3688.206481	0.38	NA	3+7	CR	Alive	4/1/23	84	10977	12850	1805	141057511	90.2	24.2	93.5	75.8
Patient_61_Diagnosis	Patient_61	P05	Diagnosis	BM	12/1/10	12/1/10	NA	9/1/11	NA	AML	NA	NA	NA	NA	NA	NA	NA	NA	NA	NA	ASXL1,NRAS	none	NA	46,XX,inv(3)(q21q26.2),-5,+r[15]/45,Idem,add(6)(q13),-15[5]	NA	87.6	2032.135182	684.5971886	644.4531833	769.3911589	1592.548083	636.7725701	351.053757	705.3348444	90.6	chr5, chr15	3+7	CR	Dead	2/1/12	73.3	4054	40745	590	165181142	95.8	53.1	94.9	87.3
Patient_61_Relapse	Patient_61	P05	Relapse	BM	12/1/11	12/1/10	NA	9/1/11	NA	AML	NA	NA	NA	NA	NA	NA	NA	NA	NA	NA	NPM1, IDH1,DNMT3A	none	NA	NA	NA	NA	NA	NA	NA	NA	NA	NA	NA	NA	0.84	NA	3+7	CR	Dead	2/1/12	92.9	14884	12029	1630	179039229	94.5	37.2	94.8	87.2
Patient_31_Diagnosis	Patient_31	P06	Diagnosis	BM	10/1/19	2/1/18	6/1/18	9/1/19	NA	AML	NA	NA	NA	NA	KIT(c.2446G>T)p.Asp816Tyr;AF:34.8%	NA	NA	NA	NA	DNMT3A,SF3B1,KIT,IDH1,TET2,CEBPA,NPM1,STAG2	NPM1,IDH1,FLT3,NRAS,SF3B1,JAK2,CEBPA	HCT	2/1/13	46,XX[16]	7/1/11	72.6	4223.972133	3436.406288	1828.142993	1877.288206	3888.169518	4063.007756	1418.82963	2218.612755	2.69	NA	3+7	CR	Dead	6/1/20	92.8	5031	45084	2991	226819760	86.1	56.4	94.1	90.3
Patient_31_Relapse	Patient_31	P06	Relapse	BM	2/1/18	2/1/18	6/1/18	9/1/19	NA	AML	NA	NA	NA	NA	NA	NA	NA	NA	NA	NA	NPM1,IDH1,FLT3,NRAS,SF3B1,JAK2,CEBPA	HCT	2/1/13	47,XX,+4[6]/46,XX[2]	2/1/18	28.4	NA	NA	NA	NA	NA	NA	NA	NA	10.4	NA	3+7	CR	Dead	6/1/20	77.3	7698	28519	1546	219540887	88.3	63.2	94	91.5
Patient_43_Diagnosis	Patient_43	P07	Diagnosis	BM	6/1/10	6/1/10	NA	6/1/12	NA	AML	M4	NA	NA	NA	NA	NA	NA	NA	NA	NA	SRSF2,ASXL1,CEBPA	none	NA	45,XY,-5,der(12)t(5;12)(q13;p12~13),+del(16)(q22),-17, i(17)(q10)[8]/46,XY,idem,+21[2]	6/1/12	6.52	1713.86232	1521.508091	3231.841009	1446.980091	NA	NA	NA	NA	NA	chr5, chr17, chr16q22	3+7	CR	Dead	8/1/12	86.5	5485	42587	2893	233590716	87.8	61.4	93.7	92
Patient_43_Relapse	Patient_43	P07	Relapse	BM	6/1/12	6/1/10	NA	6/1/12	NA	AML	M4	NA	NA	NA	NA	NA	NA	NA	NA	NA	SRSF2,ASXL1,TP53	none	NA	NA	NA	25.2	3538.316238	1316.026772	3425.941987	1491.919205	4676.932584	3227.394736	3693.671125	4383.266856	4.67	NA	3+7	CR	Dead	8/1/12	90.4	5254	36457	1764	191546698	85	61.5	93.7	91
Patient_30_Diagnosis	Patient_30	P08	Diagnosis	BM	8/1/16	8/1/16	3/1/17	1/1/17	6/1/17	AML-MRC	NA	NA	NA	NA	NA	NA	TP53(NM_000546.5)c.743G>A(p.Arg248Gln)AF:93.9%	NA	NA	TP53	TP53,CEBPA	HCT	2/1/13	46,XY,del(3)(p21),+del(3)(q21),+del(6)(q21),del(7)(q22q32),-11,-14,-17,+mar[9]	8/1/16	27	5023.065016	2144.894935	9792.911658	931.0357803	2705.302218	3378.42598	5855.5656	975.7634462	40.2	chr11, chr14, chr17, chr3p21, chr3q21, chr6q21, chr7q22, chr7q23, chr7q24, chr7q25, chr7q26, chr7q27, chr7q28, chr7q29, chr7q30, chr7q31, chr7q32	3+7	NR	Dead	12/1/17	87.9	12413	16678	1765	207024869	92.5	40.1	94.1	91.9
Patient_30_Relapse	Patient_30	P08	Relapse	BM	1/1/17	8/1/16	3/1/17	1/1/17	6/1/17	AML-MRC	NA	NA	NA	NA	NA	NA	NA	NA	NA	NA	TP53,CEBPA	HCT	2/1/13	NA	NA	5.6	6148.228105	1026.703288	2971.804561	1369.546369	7308.731572	1020.215015	1557.085055	1355.327389	12.2	NA	3+7	NR	Dead	12/1/17	90.9	6176	35346	469	218294382	95.2	47.5	94.2	94
Patient_64_Diagnosis	Patient_64	P09	Diagnosis	BM	2/1/15	2/1/15	NA	9/1/16	NA	AML with mutated NPM1	NA	Positive	Undetectable	Undetectable	NA	NA	NA	NA	NA	KIT,SRSF2,IDH1,NPM1	SRSF2,NPM1,IDH1,KIT	none	NA	46,XY[20]	NA	86.4	3659.389568	664.1208628	3161.569117	685.5370104	2957.643299	626.0652083	1756.869297	598.6126465	2.95	NA	3+7	CR	Dead	11/1/16	89.9	7110	36533	1252	259751121	90.7	79.3	94.5	88.3
Patient_64_Relapse	Patient_64	P09	Relapse	BM	9/1/16	2/1/15	NA	9/1/16	NA	AML with mutated NPM1	NA	NA	NA	NA	NA	NA	NA	NA	NA	NA	IDH1,FLT3,KIT	none	NA	NA	NA	86	3875.545685	608.5858525	5243.344643	1227.239568	NA	NA	NA	NA	NA	NA	3+7	CR	Dead	11/1/16	84	7193	31329	2239	225350478	91	65.4	94.5	89.2
Patient_56_Diagnosis	Patient_56	P10	Diagnosis	BM	12/1/15	12/1/15	NA	5/1/16	NA	AML	NA	NA	NA	NA	NA	NA	NA	NA	NA	WT1,FLT3	WT1	none	NA	46,XX,del(9)(q13q22)[11]	NA	93.2	8092.500876	3798.356344	8741.813302	1498.84497	NA	NA	NA	NA	NA	chr9q13, chr9q14, chr9q15, chr9q16, chr9q17, chr9q18, chr9q19, chr9q20, chr9q21, chr9q22	3+7	NR	Dead	9/1/16	93.2	14219	11886	1666	169013027	93.4	29	94.1	86.2
Patient_56_Relapse	Patient_56	P10	Relapse	BM	5/1/16	12/1/15	NA	5/1/16	NA	AML	NA	NA	NA	NA	NA	NA	NA	NA	NA	NA	WT1	none	NA	NA	NA	94.8	12164.31883	3097.553374	12050.49763	1297.260536	NA	NA	NA	NA	NA	NA	3+7	NR	Dead	9/1/16	95.3	1568	101844	1884	159691285	89.8	67.2	93.8	86
Patient_54_Diagnosis	Patient_54	P11	Diagnosis	BM	2/1/04	2/1/04	NA	7/1/04	NA	AML	NA	NA	NA	NA	NA	NA	NA	NA	NA	NA	SRSF2,IDH2,TP53	none	NA	41~46,XX,i(4)(p10),-5,+del(6)(q15),-7,-16,-18,-20,+mar1,+mar2,+mar3[cp20]/ 79~88,XXXX,i(4)(p10)x2,-5,-5,-7,-7,add(7)(q36),-9,-14,-15,-16,-16,-20,-20, +21,+mar1x2,+mar2x2,+mar3[cp6]	2/1/04	56.2	NA	NA	NA	NA	NA	NA	NA	NA	NA	chr5, chr7, chr16, chr18, chr20, chr9, chr14, chr15, chr6q15	Clinical Trial with Temozolomide	CR	Dead	8/1/04	86.6	22650	15804	669	357953843	91.3	42.1	94.1	81.5
Patient_54_Relapse	Patient_54	P11	Relapse	BM	7/1/04	2/1/04	NA	7/1/04	NA	AML	NA	NA	NA	NA	NA	NA	NA	NA	NA	NA	SRSF2,IDH2,TP53	none	NA	NA	NA	34	6155.612173	425.9342283	1285.586566	1290.589696	NA	NA	NA	NA	NA	NA	Clinical Trial with Temozolomide	CR	Dead	8/1/04	84.5	11570	21838	706	252669395	92	39.8	94.1	81.1
Patient_27_Diagnosis	Patient_27	P12	Diagnosis	BM	8/1/15	8/1/15	3/1/16	9/1/18	NA	AML	M0	Undetectable	Undetectable	Undetectable	NA	NA	NA	NA	NA	DNMT3A,BCOR,IDH2	IDH2,CEBPA	HCT	2/1/09	46,XX[20]	8/1/15	68.1	527.6333687	655.5198742	571.0074632	1005.706599	507.830763	641.0831358	498.0572188	973.5113947	17.9	NA	3+7	CR	Dead	12/1/20	92.9	4372	55567	3176	242939616	93	70.9	94.2	88.8
Patient_27_Relapse	Patient_27	P12	Relapse	BM	9/1/18	8/1/15	3/1/16	9/1/18	NA	AML	M0	NA	NA	NA	NA	NA	NA	NA	NA	NA	IDH2,CEBPA	HCT	2/1/09	NA	NA	31.1	849.1382548	662.4188465	677.558258	785.7060371	561.1700397	569.9853932	531.9132867	766.0311901	24.8	NA	3+7	CR	Dead	12/1/20	91	4390	52346	2390	229800604	93	69.9	94.5	90.5
Patient_41_Diagnosis	Patient_41	P13	Diagnosis	BM	10/1/18	10/1/18	NA	2/1/19	NA	AML-MRC	NA	Undetectable	Undetectable	Undetectable	NA	NA	NA	ASXL1 (NM_015338.5) c.1934dupG (p.Gly646Trpfs*12) AF: 36%	NA	ASXL1,CSF3R,NRAS,PTPN11,SETBP1,SRSF2,STAG2	SRSF2,ASXL1	none	1/1/05	46,XY[24]	10/1/18	54	410.521001	579.3056122	2968.433297	1706.324363	112.0623133	714.9686521	647.5277167	7330.273438	65.9	NA	CPX-351	CR	Dead	5/1/19	76.1	14450	15509	790	224110369	93.9	41.7	94.1	90.9
Patient_41_Relapse	Patient_41	P13	Relapse	BM	2/1/19	10/1/18	NA	2/1/19	NA	AML-MRC	NA	NA	NA	NA	NA	NA	NA	NA	NA	NA	SRSF2,ASXL1	none	1/1/05	NA	NA	25.9	216.6868995	309.8543384	723.7177464	268.2961404	NA	NA	NA	NA	5.43	NA	CPX-351	CR	Dead	5/1/19	86.8	7577	22686	2224	171888628	93.4	39.7	93.9	86.8
Patient_49_Diagnosis	Patient_49	P14	Diagnosis	BM	9/1/16	9/1/16	NA	11/1/17	NA	AML	NA	Undetectable	Undetectable	Undetectable	NA	NA	NA	NA	NA	DNMT3A,SRSF2,TET2	SRSF2,DNMT3A,RUNX1,CEBPA	none	NA	45,XY,+1,add(1)(q32),der(1;14)(q10;q10),?add(11)(p15),+der(13;21)(q10;q10)x2,-15,der(16)t(16;17)(p13.1;p11.2),-17,+19[2]/78~90<4n>,XXYY,-3,-3,-5,-5,-7,+11,-12,-12,+der(13;13)(q10;q10)x2,-15,der(16)t(16;17)(p13.1;q11.2),-17,-17, -18,-18,-21,+mar1,+mar2,+mar3,+mar4,inc[cp4]/46,XY[2]	7/1/18	72.2	697.5129843	3018.079834	5513.798302	2389.65488	1695.055593	668.5195595	1000.126752	655.6065068	5.33	chr15, chr17, chr3, chr5, chr7, chr12, chr18, chr21	3+7	CR	Dead	10/1/18	90.5	10646	19129	2190	203647459	95.5	48.1	95.8	94.7
Patient_49_Relapse	Patient_49	P14	Relapse	BM	11/1/17	9/1/16	NA	11/1/17	NA	AML	NA	NA	NA	NA	NA	NA	NA	NA	NA	NA	SRSF2,RUNX1	none	NA	NA	NA	38.2	990.1837072	2875.714712	4322.623849	1308.110279	856.9984761	679.8313936	654.9866803	770.3260666	1.54	NA	3+7	CR	Dead	10/1/18	85.8	12528	19121	1313	239548004	95.8	50.3	95.8	95
Patient_51_Diagnosis	Patient_51	P15	Diagnosis	BM	9/1/13	9/1/13	NA	5/1/14	NA	AML	M5b	Undetectable	Undetectable	Positive	NA	NA	NA	NA	NA	NA	FLT3,SF3B1,TET2	none	1/1/18	46,XX[20]	9/1/13	11.6	3583.221767	1627.67556	7939.957536	1149.563978	NA	NA	NA	NA	NA	NA	3+7	CR	Dead	3/1/15	88.7	9562	25683	2232	245580543	93.1	43.9	94.8	87.2
Patient_51_Relapse	Patient_51	P15	Relapse	BM	6/1/14	9/1/13	NA	5/1/14	NA	AML	M5b	NA	NA	NA	NA	NA	NA	NA	NA	NA	FLT3,SF3B1,TET2	none	1/1/18	NA	NA	75.5	5102.557603	832.6469804	14077.70325	1318.99288	NA	NA	NA	NA	NA	NA	3+7	CR	Dead	3/1/15	87.5	12191	21332	2012	260061015	93.7	35.3	94.8	86.3
Patient_50_Diagnosis	Patient_50	P16	Diagnosis	BM	2/1/16	2/1/16	NA	5/1/17	NA	AML	NA	NA	NA	NA	NA	NA	NA	NA	NA	U2AF1,IDH1,TET2	IDH1	none	NA	46,XY,add(1)(p32)[10]	NA	81.1	20323.97171	1825.624658	12017.15385	2034.74104	1943.141161	1261.383633	1162.366345	670.6373001	0.73	NA	Clinical Trial with SGI	CR	Dead	11/1/17	87.5	8597	27613	752	237384682	96.8	59.5	95.7	95.2
Patient_50_Relapse	Patient_50	P16	Relapse	BM	5/1/17	2/1/16	NA	5/1/17	NA	AML	NA	NA	NA	NA	NA	NA	NA	NA	NA	NA	IDH1	none	NA	NA	NA	26.2	8403.569493	881.9370351	4568.163981	2557.531995	2165.607232	754.0039681	869.8082243	606.0203846	1.44	NA	Clinical Trial with SGI	CR	Dead	11/1/17	85	9188	23783	1391	218516040	95.5	59	95.7	94.9
Patient_66_Diagnosis	Patient_66	P17	Diagnosis	BM	9/1/15	9/1/15	NA	12/1/15	NA	AML	M5a	NA	NA	NA	NA	NA	NA	ASXL1(c.2111_2113delinsCG)p.Gly704fs;AF:39.64%	NA	TET2,ASXL1,SRSF2,MFSD11,KRAS,NPM1	SRSF2,NPM1	none	NA	47,XY,+8[18]/46,XY[2]	NA	44.3	11726.08601	2378.305012	8095.996502	4194.373334	NA	NA	NA	NA	NA	NA	3+7	CR	Dead	12/1/15	83.1	3490	76615	1782	267386867	90.5	81.3	94.5	90.5
Patient_66_Relapse	Patient_66	P17	Relapse	BM	12/1/15	9/1/15	NA	12/1/15	NA	AML	M5a	NA	NA	NA	NA	NA	NA	NA	NA	NA	SRSF2,NPM1	none	NA	NA	NA	64.1	16384.09812	3471.000955	9577.332536	6747.409089	NA	NA	NA	NA	NA	NA	3+7	CR	Dead	12/1/15	90.5	6915	36479	1290	252248944	92.9	60.4	94.3	92.3
Patient_29_Diagnosis	Patient_29	P18	Diagnosis	BM	10/1/18	10/1/18	3/1/19	12/1/20	NA	AML	NA	Undetectable	Undetectable	Undetectable	NA	NA	NA	NA	NA	PTPN11	CEBPA	HCT	2/1/09	46,XX,add(2)(p11.2),add(7)(q11.2),t(7;9)(q36;q32),-20,i(21)(q10),del(22)(q13),+mar[10]	10/1/18	51	2208.938475	1119.220245	2056.841687	2933.138931	1733.101023	1106.763768	867.2161175	2384.287355	35.1	chr20, chr22q13	3+7	NR	Dead	5/1/21	87.8	3957	52786	3243	208875054	93.9	57.2	94.1	78.9
Patient_29_Relapse	Patient_29	P18	Relapse	BM	12/1/20	10/1/18	3/1/19	12/1/20	NA	AML	NA	NA	NA	NA	NA	NA	NA	NA	NA	NA	None detected	HCT	2/1/09	NA	NA	25	848.3717023	993.5056386	923.6854835	2947.958946	906.9490877	981.3685576	920.8109117	2912.88917	16.3	NA	3+7	NR	Dead	5/1/21	81.8	5761	26402	1683	152104270	93.6	70.7	94.4	85.2
Patient_67_Diagnosis	Patient_67	P19	Diagnosis	BM	12/1/15	12/1/15	NA	1/1/17	NA	AML with mutated NPM1	M5a	Positive	Undetectable	Positive	NA	NA	NA	NA	NA	DNMT3A,FLT3,IDH2,CEBPA,NPM1	FLT3	none	2/1/13	46,XX[20]	NA	13.3	9818.174506	2045.914267	7571.989779	2130.192786	7185.247322	6193.715037	2184.376764	3242.724451	0.63	NA	3+7	CR	Dead	6/1/17	93	8648	30505	1653	263809615	86.4	53	94.3	80.3
Patient_67_Relapse	Patient_67	P19	Relapse	BM	1/1/17	12/1/15	NA	1/1/17	NA	AML with mutated NPM1	M5a	NA	NA	NA	NA	NA	NA	NA	NA	NA	FLT3,IDH2	none	2/1/13	NA	NA	49.8	7084.88617	3198.894099	3213.872345	3780.077659	5756.170787	5413.189658	1825.313002	4897.095895	0.57	NA	3+7	CR	Dead	6/1/17	84.3	4885	27866	1450	136126245	88.9	57.2	94.2	80.5
Patient_42_Diagnosis	Patient_42	P20	Diagnosis	BM	3/1/13	3/1/13	NA	10/1/13	NA	AML with mutated NPM1	M5a	Positive	Undetectable	Undetectable	NA	NA	NA	NA	NA	NA	NPM1,IDH1,KIT,DNMT3A	none	NA	46,XX[14]	3/1/13	82.2	8933.921151	3275.139237	2703.26387	2079.356526	4778.826335	4379.402833	9895.374701	4705.409903	0.029	NA	3+7	CR	Dead	5/1/14	96.5	5715	41815	2535	238971750	86	70.6	94.3	88.6
Patient_42_Relapse	Patient_42	P20	Relapse	BM	10/1/13	3/1/13	NA	10/1/13	NA	AML with mutated NPM1	M5a	NA	NA	NA	NA	NA	NA	NA	NA	NA	NPM1,IDH1,KIT,DNMT3A,CEBPA	none	NA	NA	NA	89.1	8933.921151	3275.139237	2703.26387	2079.356526	6257.106161	5051.848655	5253.360087	3640.368784	5.19	NA	3+7	CR	Dead	5/1/14	95.8	4120	61446	2776	253159168	86	74.2	94.2	88.6
Patient_65_Diagnosis	Patient_65	P21	Diagnosis	BM	10/1/15	10/1/15	NA	7/1/16	NA	AML with mutated NPM1	NA	Positive	Inconclusive	NA	NA	NA	NA	NA	NA	DNMT3A,CEBPA,NPM1,TET2	NPM1	none	NA	46,XX[20]	NA	90.9	857.6535497	1412.426256	1531.002426	1633.88392	660.7614671	3006.879443	1021.844015	2002.630089	1.06	NA	3+7	CR	Dead	9/1/16	91	6527	34715	1664	226587746	90.1	73.4	94.3	88.8
Patient_65_Relapse	Patient_65	P21	Relapse	BM	7/1/16	10/1/15	NA	7/1/16	NA	AML with mutated NPM1	NA	NA	NA	NA	NA	NA	NA	NA	NA	NA	NPM1	none	NA	NA	NA	94.8	1415.418218	1172.701878	3023.099025	1564.333931	NA	NA	NA	NA	NA	NA	3+7	CR	Dead	9/1/16	81.9	7663	31303	2366	239878080	92.5	61.5	94.3	91
Patient_60_Diagnosis	Patient_60	P22	Diagnosis	BM	3/1/12	3/1/12	NA	12/1/13	NA	AML	NA	NA	NA	NA	NA	NA	NA	NA	NA	NA	NA	none	NA	46,XX,ins(8;21)(q22;q22.1q22.3)[20] & 8;21	NA	20.8	759.8671985	484.7988358	15488.26238	415.4172961	934.3707316	682.549025	1678.007707	621.6161599	2.4	NA	3+7	CR	Dead	9/1/14	89.6	13496	16153	595	218003288	95.4	37.1	95	88.6
Patient_60_Relapse	Patient_60	P22	Relapse	BM	12/1/13	3/1/12	NA	12/1/13	NA	AML	NA	NA	NA	NA	NA	NA	NA	NA	NA	NA	NA	none	NA	NA	NA	33	1300.172739	671.540146	6966.673177	664.8324105	1119.83194	1032.477765	1360.593563	1295.461963	0.85	NA	3+7	CR	Dead	9/1/14	92.5	9929	20008	1067	198659175	95.1	38.9	94.9	88.1
Patient_58_Diagnosis	Patient_58	P23	Diagnosis	BM	5/1/14	5/1/14	NA	7/1/15	NA	AML	M2	NA	NA	NA	NA	NA	NA	NA	NA	NA	None detected	none	NA	46,XX,del(5)(q13q33),del(16)(q22q24)[10]	NA	75.5	667.9001829	286.9762043	880.9593574	223.0951954	530.3224307	219.578328	38.74835603	188.6088988	93.7	chr5q13, chr5q14, chr5q15, chr5q16, chr5q17, chr5q18, chr5q19, chr5q20, chr5q21, chr5q22, chr5q23, chr5q24, chr5q25, chr5q26, chr5q27, chr5q28, chr5q29, chr5q30, chr5q31, chr5q32, chr5q33, chr16q22, chr16q23, chr16q24	Azacitidine	PR	Dead	8/1/15	92.3	9300	27685	1843	257474850	93.4	69.7	94.6	91.4
Patient_58_Relapse	Patient_58	P23	Relapse	BM	7/1/15	5/1/14	NA	7/1/15	NA	AML	M2	NA	NA	NA	NA	NA	NA	NA	NA	NA	None detected	none	NA	NA	NA	86.6	1230.336511	432.4800308	553.7857101	252.4374172	919.119993	223.0951954	74.33695429	104.3090628	1.44	NA	Azacitidine	PR	Dead	8/1/15	93.8	6270	38724	2126	242797083	94.3	75	94.6	91.3
Patient_28_Diagnosis	Patient_28	P24	Diagnosis	BM	5/1/17	5/1/17	8/1/17	1/1/18	NA	AML	NA	Undetectable	Undetectable	NA	NA	NA	NA	NA	NA	KMT2A,TET2	None d etected	HCT	2/1/09	46,XX,add(10)(p12),?add(11)(p12-14)[11]/46,XX[2]	5/1/17	92.3	5598.95294	3630.957206	6041.125962	1711.126519	5398.307828	3504.284408	5846.868788	1760.888551	85	NA	3+7	NR	Dead	6/1/18	82.5	5338	45862	1658	244812771	87.4	69.4	94.1	75.9
Patient_28_Relapse	Patient_28	P24	Relapse	BM	2/1/18	5/1/17	8/1/17	1/1/18	NA	AML	NA	NA	NA	NA	NA	NA	NA	NA	NA	NA	CEBPA	HCT	2/1/09	46,XX,add(10)(p12),add(11)(p12-14)[4]/46,idem,add(1)(p36.3)[4]/46,XX[14]	2/1/18	88.9	5952.972427	2707.261467	5706.589684	1553.472225	5611.664935	2659.288058	5556.728674	1553.727743	19.5	NA	3+7	NR	Dead	6/1/18	79.7	6954	31285	1776	217556813	88.2	66.2	94.3	79.4
Patient_40_Diagnosis	Patient_40	P25	Diagnosis	BM	10/1/18	10/1/18	NA	10/1/19	NA	AML-MRC	NA	Undetectable	Undetectable	Undetectable	NA	NA	NA	ASXL1 (NM_015338.5) c.1927_1928insA (p.Gly643Glufs*15) AF: 44%	NA	ASXL1,IDH2,JAK1,NRAS,PHF6,SRSF2,STAG2	SRSF2,ASXL1,IDH2,NRAS,STAG2	none	1/1/05	46,XY[21]	6/1/16	19.7	2174.765455	378.857612	2117.68803	867.4007894	1715.906705	874.2229999	424.5299675	1723.145538	65.1	NA	3+7	NR	Dead	12/1/19	91.6	7903	27686	2535	218800100	93	47.5	93.9	89.3
Patient_40_Relapse	Patient_40	P25	Relapse	BM	10/1/19	10/1/18	NA	10/1/19	NA	AML-MRC	NA	NA	NA	NA	NA	NA	NA	NA	NA	NA	SRSF2,ASXL1,IDH2,NRAS,STAG2,CEBPA	none	1/1/05	NA	NA	46.2	3775.589325	640.6013504	2469.057907	1819.333498	3801.263751	753.7667192	1143.309728	2943.331728	5.62	NA	3+7	NR	Dead	12/1/19	89.1	8314	26492	1638	220251149	94.2	49.6	93.8	90.4
Patient_4_Diagnosis	Patient_4	P26	Diagnosis	BM	2/1/16	2/1/16	7/1/16	12/1/16	NA	AML	NA	Undetectable	Undetectable	NA	NA	RUNX1(c.1182_1206dupCCCGTTCCAAGCCAGCTCGCCCTCC)p.Tyr403Profs*205;AF:26.4%	NA	NA	NA	RUNX1,DNMT3A,NRAS,BCORL1	FLT3	HCT	3/1/15	46,XY[20]	2/1/16	19.8	9187.99388	1839.310729	3748.190898	1143.680771	3365.546782	4167.940218	3697.482216	3353.160737	0.11	NA	3+7	CR	Dead	3/1/17	91.7	5455	43890	1398	239420328	91.3	65.1	94.5	90.7
Patient_4_Relapse	Patient_4	P26	Relapse	BM	12/1/16	2/1/16	7/1/16	12/1/16	NA	AML	NA	NA	NA	NA	NA	NA	NA	NA	NA	NA	NRAS	HCT	3/1/15	NA	NA	8.19	8859.393151	2804.892961	3292.765532	1995.724253	2965.54103	4671.374744	0	14053.64543	56.1	NA	3+7	CR	Dead	3/1/17	93	9190	27094	1447	248990669	85.8	64.2	94.1	88.3
[truncated: 25 more columns]
