# Supplementary material for: A multimodal atlas for immunotherapeutic targeting of AML surface heterogeneity
Source: iScience. 2026 Mar 11;29(4):115337. doi: 10.1016/j.isci.2026.115337 (PMC13059331; doi:10.1016/j.isci.2026.115337)
Supplement: Document S4. Excel file with with information on CITE-seq antibody-derived tags used in study panel [file mmc4.xlsx]

## Sheet: Sheet2
Antigen	Clone	Catalog Number	Barcode Sequence
CD2	TS1/8	309231	TACGATTTGTCAGGG
CD3	UCHT1	300479	CTCATTGTAACTCCT
CD4	SK3	344651	GAGGTTAGTGATGGA
CD5	UCHT2	300637	CATTAACGGGATGCC
CD7	6B7	343127	TGGATTCCCGGACTT
CD8	SK1	344753	GCGCAACTTGATGAT
CD8a	RPA-T8	301071	GCTGCGCTTTCCATT
CD9	H19a	312121	GAGTCACCAATCTGC
CD10	HI10a	312233	CAGCCATTCATTAGG
CD11a	TS2/4	350617	TATATCCTTGTGAGC
CD11b	ICRF44	301359	GACAAGTGATCTGCA
CD11c	S-HCL-3	371521	TACGCCTATAACTTG
CD13	WM15	301733	TTTCAACGCCCTTTC
CD14	M5E2	301859	TCTCAGACCTCCGTA
CD15	W6D3	323053	TCACCAGTACCTAGT
CD16	3G8	302065	AAGTTCACTCTTTGC
CD19	HIB19	302265	CTGGGCAATTACTCG
CD20	2H7	302363	TTCTGGGTCCCTAGA
CD22	S-HCL-1	363516	GGGTTGTTGTCTTTG
CD25	BC96	302649	TTTGTCCTGTACGCC
CD26	BA5b	302722	GGTGGCTAGATAATG
CD32	FUN-2	303225	GCTTCCGAATTACCG
CD33	P67.6	366633	TAACTCAGGGCCTAT
CD34	581	343541	GCAGAAATCTCCCTT
CD35	E11	333409	ACTTCCGTCGATCTT
CD38	HB-7	356637	CCTATTCCGATTCCG
CD41	HIP8	303739	ACGTTGTGGCCTTGT
CD42b	HIP1	303941	TCCTAGTACCGAAGT
CD44	BJ18	338827	AATCCTTCCGAATGT
CD45	HI30	304068	TGCAATTACCCGGAT
CD45RA	HI100	304163	TCAATCCTTCCGCTT
CD47	CC2C6	323131	GCATTCTGTCACCTA
CD48	BJ40	336711	CTACGACGTAGAAGA
CD49f	GoH3	313635	TTCCGAGGATGATCT
ITGA4	9F10	304345	CCATTCAACTTCCGG
CD52	HI186	316021	CTTTGTACGAGCAAA
CD56	5.1H11	362559	TCCTTTCCTGATAGG
CD58	TS2/9	330921	GTTCCTATGGACGAC
CD64	10.1	305045	AAGTATGCCCTACGA
CD70	113-16	355119	CGCGAACATAAGAAG
CD71	CY1G4	334125	CCGTGTTCCTCATTA
CD82	ASL-24	342115	TCCCACTTCCGCTTT
CD84	CD84.1.21	326013	CTCCCTAGTTCCTTT
LILRB4		900006294	TCACCTCTGCCTAAA
CD86	IT2.2	305447	GTCTTTGTCAGTGCA
C5AR1	S5/1	344319	GCCGCATGAGAAACA
CD90	5E10	328145	GCATTGTACGATTCA
CD93	VIMD2	336123	GCGCTACTTCCTTGA
CD96	NK92.39	338423	TGGCCTATAAATGGT
CD99	3B2/TA8	371321	ACCCGTCCCTAAGAA
CD101	BB27	331017	CTACTTCCCTGTCAA
CD103	Ber-ACT8	350233	GACCTCATTGTGAAT
CD117	104D2	313243	AGACTAATAGCTGAC
CD119	GIR-208	308613	TGTGTATTCCCTTGT
TNFR2	3G7A02	358417	GCGCAACTCCTTGTA
CD123	6H6	306045	CTTCACTCTGTCAGG
CD133	S16016B	394007	GTAAGACGCCTATGC
FLT3	BV10A4H2	313323	CAGTAGATGGAGCAT
CTLA-4	BNI3	369621	ATGGTTCACGTAATC
CD155	SKII.4	337635	ATCACATCGTTGCCA
OX2	OX-104	329229	CACGTAGACCTTTGC
DEC-205	HD30	342213	CTATCGTTTGATGCA
DNAM-1	11A8	338337	TCTCAGTGTTTGTGG
GlyA	HI264	349123	AGAGTATGTATGGGA
CD244	C1.7	329529	TCGCTTGGATGGTAG
PD-L2	24F.10C12	329621	TCAACGCTTGGCTAG
PD-L1	29E.2A3	329751	GTTGTCCGACAATAC
CD276	DCN.70	331611	GACTGGGAGGGTATT
PD-1	EH12.2H7	329963	ACAGCGCCGTATTTA
LAIR1	NKTA255	342807	ATTTCCATTCCCTGT
Tim-3	F38-2E2	345049	TGTCCTACCCAACTT
CLL-1	50C1	353615	CATTAGAGTCTGCCA
ADGRE2	2A1	900006290	CAGTTGTGTATGGTC
Mesothelin		900006293	CCCGAGCTTGATGAA
FR-β	94b/FOLR2	391711	TGTGGCTAGTCAGTT
CLEC5A	14H4-1-2	371703	TCTTGGATTCAGAGC
GPR56	4C3	391907	GTCATAAGAGCTTAC
ITGB7	FIB504	321229	TCCTTGGATGTACCG
CCR7	G043H7	353251	AGTTCAGTCAACCGA
IL1RAP		900006292	GAGAGCTTTCACTGC
Isotype IgG1, K	MOPC21	400187	GCCGGACGACATTAA
Isotype Armenian Hamster	HTK888	400977	CCTGTCATTAAGACT
Isotype Rat	RTK207	400467	ATCAGATGCCCTCAT
HLA-DR	L243	307663	AATAGCGAGCAAGTA
